# Supplementary material for: Treatment and recurrence of giant cell tumors of bone – A retrospective cohort from a developing country
Source: Ann Med Surg (Lond). 2019 Oct 15;48:29–34. doi: 10.1016/j.amsu.2019.10.010 (PMC6820075; doi:10.1016/j.amsu.2019.10.010)
Supplement: Multimedia component 1 [file mmc1.xml]

<?xml version="1.0" encoding="utf-8" standalone="no"?>
<data>
  <datasets>
    <author>arif.ali@aku.edu;arifalijatoi@gmail.com</author>
    <type>0</type>
    <dataset>
      <value>3</value>
      <reason>The authors do not have permission to share data</reason>
      <comments />
    </dataset>
  </datasets>
</data>
